# Supplementary material for: A Cloud-Based Platform for Harmonized COVID-19 Data: Design and Implementation of the Rapid Acceleration of Diagnostics (RADx) Data Hub
Source: JMIR Public Health Surveill. 2025 Aug 20;11:e72677. doi: 10.2196/72677 (PMC12409176; doi:10.2196/72677)
Supplement: Multimedia Appendix 1 [file publichealth_v11i1e72677_app1.xlsx]

## Sheet: Sheet1
FAIR Data Maturity Model Evaluation of the RADx Data Hub
	FAIR	ID	Indicator	Priority	Status	Comments
Findable	F1	RDA-F1-01M	Metadata is identified by a persistent identifier	Essential	Partially Implemented	Each study is assigned a DOI that resolves to a study overview page containing metadata, documentation, and links to data files. However, individual metadata records (e.g., for specific data files or dictionaries) do not yet receive their own persistent identifiers.
		RDA-F1-01D	Data is identified by a persistent identifier	Essential	Planned
		RDA-F1-02M	Metadata is identified by a globally unique indentifier	Essential	Partially Implemented
		RDA-F1-02D	Data is identified by a globally unique identifier	Essential	Planned
	F2	RDA-F2-01M	Rich metadata is provided to allow discovery	Essential	Implemented	Study metadata includes descriptive information such as study title, domain, population focus, data collection method, institutional affiliations, and funding sources. Metadata are structured using CEDAR templates, available in machine-readable formats, and enhanced with ontology terms from BioPortal to support semantic discovery.
	F3	RDA-F3-01M	Metadata includes the identifier for the data	Essential	Partially Implemented	The metadata presented on each study's overview page includes links to associated data files, enabling human-readable navigation. However, individual metadata files (e.g., CEDAR-generated YAML or JSON instances) do not currently include explicit links to the corresponding data artifacts. Work is in progress to add a dedicated metadata field that formally identifies and references the associated d…
	F4	RDA-F4-01M	Metadata are offered in such a way that it can be harvested and indexed	Essential	Implemented	Metadata for each study is published on the Study Explorer (https://radxdatahub.nih.gov/studyExplorer) and indexed with search and filter functionality, including study title, domain, and population focus. Metadata are available in machine-readable formats and accessible without authentication.
Accessible	A1	RDA-A1-01M	Metadata contains information to enable the user to get access to the data	Important	Partially Implemented	Metadata includes human-readable information about data access, such as whether login is required and links to request forms where applicable. However, access conditions are not consistently encoded in structured metadata fields, and additional work is underway to formalize access rights and restrictions in machine-actionable form.
		RDA-A1-02M	Metadata can be accessed manually (i.e. with human intervention)	Essential	Implemented	Metadata can be manually accessed by users through the Study Explorer and Study Overview pages, with user-friendly interfaces for browsing and downloading metadata in readable formats. No authentication is required to access metadata.
		RDA-A1-02D	Data can be accessed manually (i.e. with human intervention)	Essential	Implemented	Data access for most studies is governed by dbGaP. Each Study Overview page provides a direct link to the corresponding dbGaP accession, where users with eRA Commons credentials can manually submit a data access request. Detailed instructions are available through the Data Hub Resource Center. For select studies with publicly available or synthetic data, files can be downloaded directly or transf…
		RDA-A1-03M	Metadata identifier resolves to a metadata record	Essential	Partially Implemented	Each study is assigned a DOI that resolves to a human-readable Study Overview page containing descriptive metadata and access points for associated data files. However, the DOI does not resolve directly to a standalone structured metadata record, and individual metadata and data artifacts do not currently have their own persistent identifiers. As a result, direct resolution to specific metadata r…
		RDA-A1-03D	Data identifier resolves to a digital object	Essential	Partially Implemented
		RDA-A1-04M	Metadata are accessed through standardised protocol	Essential	Implemented	Both metadata and data artifacts are accessed via the HTTPS protocol, whether through direct download (for public data) or through authenticated access systems like dbGaP for restricted datasets. This meets the requirement for a standardized, open, and widely adopted access protocol.
		RDA-A1-04D	Data are accessible through standardised protocol	Essential	Implemented
		RDA-A1-05D	Data can be accessed automatically (i.e. by a computer program)	Important	Partially Implemented	Publicly available data files (e.g., synthetic datasets) can be accessed via HTTPS using scripts or automated tools. However, access to restricted datasets is mediated through dbGaP and requires manual authentication and approval. There is currently no API or token-based mechanism to support fully automated access to controlled data.
	A1.1	RDA-A1.1-01M	Metadata are accessible through a free access protocol	Essential	Implemented	Both metadata and data artifacts are accessible over the HTTPS protocol, which is a free, open, and widely adopted standard. While some datasets require authentication, the access protocol itself is unrestricted and universally supported.
		RDA-A1.1-01D	Data are accessible through a free access protocol	Important	Implemented
	A1.2	RDA-A1.2-01D	Data are accessible through an access protocol that supports authentication and authorisation	Useful	Implemented	Restricted data artifacts are accessed through dbGaP using the HTTPS protocol, with support for authentication via eRA Commons credentials and authorization via NIH Data Access Committees. This protocol supports secure and auditable controlled access to sensitive datasets.
	A2	RDA-A2-01M	Metadata are guaranteed to remain available after data is no longer available	Essential	Partially Implemented	While metadata in the RADx Data Hub remains accessible through the Study Explorer and Study Overview pages even when associated data files are restricted or unavailable, a formal policy guaranteeing long-term metadata persistence has not been established.
Interoperable	I1	RDA-I1-01M	Metadata use knowledge representations expressed in standardised format	Important	Partially Implemented	Metadata is partially annotated with URIs where possible; however, attributes such as study domain, study design, etc. would benefit from annotation by a controlled vocabulary. Data dictionaries are used to facilitate machine understanding for data files, which allows for machine processing, despite the use of the CSV format. CDEs standardize data where possible, but RADx CDEs do not span the ran…
		RDA-I1-01D	Data use knowledge representations expressed in standardised format	Important	Partially Implemented
		RDA-I1-02M	Metadata use machine-understandable knowledge representations	Important	Partially Implemented
		RDA-I1-02D	Data use machine-understandable knowledge representations	Important	Partially Implemented
	I2	RDA-I2-01M	Metadata use FAIR-compliant vocabularies	Important	Partially Implemented	Metadata fields in CEDAR templates use controlled vocabularies from FAIR-compliant sources such as BioPortal where possible. Likewise, data fields are harmonized using Common Data Elements (CDEs) from the RADx Global Codebook to support semantic consistency. However, many metadata fields still accept free text, and study-specific variables in data dictionaries are not consistently annotated with …
		RDA-I2-01D	Data use FAIR-compliant vocabularies	Important	Partially Implemented
	I3	RDA-I3-01M	Metadata include references to other metadata	Important	Planned	Work is underway to include qualified references to related metadata and data within the metadata schema. This includes identifying and linking artifacts from both before and after harmonization, as well as future implementation of structured references between study-level and file-level metadata. While metadata-level cross-referencing is being developed, the data files themselves do not require …
		RDA-I3-01D	Data include references to other data	Useful	Not Applicable
		RDA-I3-02M	Metadata include references to other data	Useful	Planned
		RDA-I3-02D	Data include qualified references to other data	Useful	Not Applicable
		RDA-I3-03M	Metadata include qualified references to other metadata	Important	Planned
		RDA-I3-04M	Metadata include qualified references to other data	Useful	Planned
Reusable	R1	RDA-R1-01M	Plurality of accurate and relevant attributes are provided to allow reuse	Essential	Implemented	The CEDAR-based metadata templates and data dictionaries capture a plurality of attributes relevant for reuse, including study objectives, population characteristics, data collection methods, and variable-level specifications. File-level metadata includes contributor information, creation dates, and versioning. These details support accurate interpretation and informed secondary analysis.
	R1.1	RDA-R1.1-01M	Metadata includes information about the license under which the data can be reused	Essential	Implemented	Each study's overview page references a modified dbGaP data use agreement for general research purposes, and a copy of the standardized license text is available via the RADx Data Hub Resource Center.
		RDA-R1.1-02M	Metadata refers to a standard reuse license	Important	Implemented
		RDA-R1.1-03M	Metadata refers to a machine-understandable reuse license	Important	Implemented
	R1.2	RDA-R1.2-01M	Metadata includes provenance information according to community-specific standards	Important	Implemented	Provenance metadata is included in the CEDAR template model and expressed using the PAV ontology, which is a widely adopted community standard. Fields such as pav:createdOn, pav:createdBy, and pav:lastUpdatedOn are populated for each metadata instance. However, values in these fields reference CEDAR-managed persistent identifiers, such as internal CEDAR URIs for users. While this implementation s…
		RDA-R1.2-02M	Metadata includes provenance information according to a cross-community language	Useful	Partially Implemented
	R1.3	RDA-R1.3-01M	Metadata complies with a community standard	Essential	Implemented	Metadata adheres to CEDAR specifications, which provide machine readability. Machine understanding can be improved by more extensive annotation using controlled vocabularies and persistent identifiers. Data complies with RADx standards and correspond to specifications by accompanying data dictionaries. Data files leverage Common Data Elements as much as possible to enable machine-understanding.
		RDA-R1.3-01D	Data complies with a community standard	Essential	Implemented
		RDA-R1.3-02M	Metadata is expressed in compliance with a machine-understandable community standard	Essential	Partially Implemented
		RDA-R1.3-02D	Data is expressed in compliance with a machine-understandable community standard	Important	Implemented
